# Supplementary material for: Extended or Continuous Infusion of Carbapenems in Children with Severe Infections: A Systematic Review and Narrative Synthesis
Source: Antibiotics (Basel). 2021 Sep 9;10(9):1088. doi: 10.3390/antibiotics10091088 (PMC8470113; doi:10.3390/antibiotics10091088)
Supplement: Supplementary file 1 [file antibiotics-10-01088-s001.zip]

Archive with 1 entries (1 files):
- antibiotics-1353414-supplementary.pdf
